# Supplementary material for: Development and validation of a prognostic nomogram for ambulatory patients with advanced cancer
Source: Cancer Med. 2018 Jun 1;7(7):3003–10. doi: 10.1002/cam4.1582 (PMC6051167; doi:10.1002/cam4.1582)
Supplement: Supplementary file 4 [file CAM4-7-3003-s004.xls]

## Sheet: Plan1
Variables	Model 1			Model 2			Model 3			Model 4			Model 5			Model 6			Model 7			Model 8			Model 9			Model 10
	B	SE	Sig.	B	SE	Sig.	B	SE	Sig.	B	SE	Sig.	B	SE	Sig.	B	SE	Sig.	B	SE	Sig.	B	SE	Sig.	B	SE	Sig.	B	SE	Sig.
Sex (female)	-0.360652	0.200421	0.0719434	-0.361034	0.200409	0.0716259	-0.361125	0.199534	0.0703201	-0.358333	0.19855	0.0711146	-0.350689	0.195427	0.0727365	-0.337133	0.19173	0.0786846	-0.348211	0.191742	0.0693649	-0.405486	0.181084	0.0251416	-0.404962	0.179974	0.0244418	-0.372721	0.175845	0.0340402
Palliative care only (no)	0.0194681	0.196164	0.920945
KPS	-0.0287191	0.00693285	3.4359e-05	-0.0285397	0.0066922	2.00244e-05	-0.028544	0.00663064	1.67086e-05	-0.0285358	0.00663576	1.70569e-05	-0.0286832	0.00660609	1.41232e-05	-0.0283915	0.00656106	1.50964e-05	-0.0284543	0.0065816	1.53699e-05	-0.0294757	0.00644713	4.83284e-06	-0.029477	0.00640122	4.12651e-06	-0.029865	0.00621811	1.56377e-06
Jejunostomy tube	0.0049591	0.356733	0.988909	0.00171877	0.355252	0.99614
Body Mass Index (BMI)	-0.0133875	0.0158138	0.397235	-0.0133477	0.0158285	0.39908	-0.0133382	0.0157064	0.395759	-0.0134685	0.015691	0.390695	-0.0136977	0.0156336	0.380938	-0.0146198	0.0154233	0.343178	-0.0134215	0.0152879	0.379992
Peripheral edema	0.0623442	0.304514	0.83778	0.0640824	0.303786	0.83293	0.0638215	0.298963	0.830956	0.0676953	0.297508	0.820003
Hemoglobin	0.0473574	0.0643904	0.462052	0.0461929	0.0632542	0.465223	0.0461833	0.0632207	0.46508	0.0439252	0.061015	0.471581	0.0427763	0.0606839	0.480871	0.0444142	0.0603674	0.461894
Monocytes	-1.74002e-05	0.000134068	0.896735	-1.78587e-05	0.000133936	0.893927	-1.78804e-05	0.000133859	0.893738
Platelets	0.000382569	0.000882053	0.664488	0.000375949	0.000879644	0.669097	0.000376262	0.000877219	0.667977	0.000370788	0.000877112	0.672487	0.000305675	0.000834187	0.714041
LDH	8.70115e-05	5.95087e-05	0.143696	8.71568e-05	5.94824e-05	0.142852	8.71374e-05	5.93456e-05	0.142021	8.65932e-05	5.92171e-05	0.143659	8.81064e-05	5.88567e-05	0.134403	8.85746e-05	5.87832e-05	0.131861	9.1655e-05	5.86248e-05	0.117955	9.07262e-05	5.85813e-05	0.121448	0.000102454	5.65662e-05	0.0701053
Albumin	-0.859032	0.199458	1.65613e-05	-0.85617	0.197227	1.41811e-05	-0.856203	0.197115	1.4012e-05	-0.852457	0.195198	1.25879e-05	-0.848952	0.194349	1.25279e-05	-0.850501	0.194159	1.18445e-05	-0.798316	0.180813	1.00938e-05	-0.803779	0.181841	9.85992e-06	-0.892972	0.16708	9.06309e-08	-0.966446	0.161867	2.36347e-09
c-reactive protein (CRP)	0.0194544	0.0167046	0.244174	0.0193301	0.0166582	0.245887	0.0193315	0.0166567	0.245812	0.0194149	0.016636	0.243195	0.0198492	0.0164809	0.228444	0.0215623	0.0158122	0.17268	0.0178947	0.01508	0.235363	0.0176285	0.0149356	0.237881
Any metastasis	0.522659	0.217762	0.0163891	0.524977	0.216498	0.0153142	0.52514	0.213872	0.0140729	0.523873	0.213698	0.0142275	0.520847	0.213246	0.0145873	0.513013	0.212088	0.0155689	0.501022	0.211633	0.017913	0.491001	0.211589	0.0203115	0.516995	0.21081	0.0141899	0.58736	0.208184	0.00478215
WBC	0.0718693	0.0293402	0.0143049	0.0718687	0.0293306	0.0142738	0.0718869	0.0290891	0.0134635	0.0710642	0.0284439	0.0124757	0.0734123	0.0266084	0.00579808	0.0771323	0.0243988	0.0015706	0.0792744	0.0240352	0.000972853	0.0784905	0.0240873	0.0011197	0.0816051	0.0236812	0.000568989	0.0856643	0.0225474	0.000145103
